# Supplementary material for: Lysine Inhibits Hemolytic Activity of Staphylococcus aureus and Its Application in Food Model Contaminated with Staphylococcus aureus
Source: Toxins (Basel). 2022 Dec 9;14(12):867. doi: 10.3390/toxins14120867 (PMC9786064; doi:10.3390/toxins14120867)
Supplement: Supplementary file 1 [file toxins-14-00867-s001.zip]

Archive with 1 entries (1 files):
- toxins-2049562-supplementary.pdf
